# Supplementary material for: Association Between Psychosocial Factors and the Need for Orthodontic Treatment Based on Self-Perception
Source: J Clin Med. 2026 Feb 9;15(4):1347. doi: 10.3390/jcm15041347 (PMC12942320; doi:10.3390/jcm15041347)
Supplement: Supplementary file 1 [file jcm-15-01347-s001.zip]

Archive with 1 entries (1 files):
- jcm-4112641-supplementary.pdf
